# Supplementary material for: Development of ACE2 autoantibodies after SARS-CoV-2 infection
Source: PLoS One. 2021 Sep 3;16(9):e0257016. doi: 10.1371/journal.pone.0257016 (PMC8415618; doi:10.1371/journal.pone.0257016)
Supplement: S1 Table — The collection group of each sample is listed. (XLSX) [file pone.0257016.s001.xlsx]

## Sheet: All data
Inpatient +						Outpatient +						Outpatient -						Convalescent +
Sample ID	ACE2 ELISA (ng/ml)	ACE2 Inhibitor assay (%)	ACE2 activity assay (pmol/min/ml plasma)	ACE2 antibody (OD, positive cutoff 0.1106)	RBD antibody (OD, positive cutoff 0.6)	Sample ID	ACE2 ELISA (ng/ml)	ACE2 Inhibitor assay (%)	ACE2 activity assay (pmol/min/ml plasma)	ACE2 antibody (OD, positive cutoff 0.1106)	RBD antibody (OD, positive cutoff 0.6)	Sample ID	ACE2 ELISA (ng/ml)	ACE2 Inhibitor assay (%)	ACE2 activity assay (pmol/min/ml plasma)	ACE2 antibody (OD, positive cutoff 0.1106)	RBD antibody (OD, positive cutoff 0.6)	Sample ID	ACE2 ELISA (ng/ml)	ACE2 Inhibitor assay (%)	ACE2 activity assay (pmol/min/ml plasma)	ACE2 antibody (OD, positive cutoff 0.1106)	RBD antibody (OD, positive cutoff 0.6)
106		-45.1473	283.333	0.239	1.7185	11069	1.1	10.6436	600	0.483	1.183	11077	2.5	19.7765	676.667	0.0485	0.0515	W0001	0	-19.6799	1785.09	0.19	1.675
102	0	-341.374	110	0.1645	1.8325	11088	0	-15.8033	780	0.0415	1.097	11100	0.3	-0.365593	1700	0.0435	0.083	W0002	0	28.0679	2363.33	0.1575	1.0275
107	0	-124.295	0	0.2635	1.5695	11125	0	24.3844	1416.67	0.0285	1.606	11102	184	7.99476	1381.54	0.046	0.115	W0003	1.1	-12.0922	640	0.147	0.947
111	0	-129.344	0	0.174	1.9205	11297	0	22.3426	0	0.1065	0.836	11107	1.4	18.19	660	0.09	0.0535	W0005	0	1.7038	0	0.156	1.0235
113	0	-57.6326	0	0.248	1.5625	11298	0	4.29744	1510	0.0815	1.5375	48022	0.4	-27.4746	2513.33	0.079	0.069	W0006	0	-1.06919	2866.67	0.1905	1.043
106	184	-45.1473	283.333	0.1955	1.0295	11359	1	3.22136	2436.67	0.052	1.0725	48028		7.4981	456.667	0.035	0.034	W0007	0	-0.765676	2696.67	0.182	1.247
120	0	-18.3831	793.333	0.146	0.474	11433	0	-15.0721	600	0.0205	0.4055	48038	0	-15.5136	80	0.031	0.0315	W0008	0	24.7431	33.3333	0.2215	1.309
121	0.5	-271.456	780	0.1175	1.064	11859	0	-30.1511	103.333	0.0315	1.278	48052	184	4.29744	0	0.0415	0.045	W0010	0.1	10.7539	0	0.155	1.3505
122	0.6	-137.539	10489.1	0.0905	1.4825	11898	0	12.1197	0	0.0285	0.2635	48055	0	0.710492	1390	0.022	0.0145	W0011	0	9.52611	0	0.164	1.336
57007	0.2	-43.34	0	0.1965	1.347	11912	0	-14.8513	8460	0.03	0.212	48056	5.3	-5.24936	2230	0.0805	0.1625	W0012	184	22.9634	2120	0.1575	1.5885
57008	0.2	-55.508	0	0.175	1.365	11942	0.7	28.4818	6246.59	0.053	0.4835	48066	5.2	0.669104	3146.67	0.025	0.0345	W0014	0	46.9683	3946.67	0.1035	1.5325
57010	184	-99.9862	0	0.1645	1.5525	12048	0	2.49017	1080	0.079	0.366	48076	0	-22.1908	0	0.0335	0.071	W0015	51.1	18.6314	1943.33	0.1125	0.644
57014	0.2	-67.3726	0	0.1995	1.4595	12071	0.3	29.3233	3303.33	0.057	0.316	48085	0.2	25.9019	746.884	0.042	0.1345	W0016	0	28.0541	1846.67	0.0865	0.714
57016	0.1	-30.9236	0	0.154	1.3685	12186	0	25.6536	1816.67	0.047	0.5495							W0017	0	21.9149	0	0.1965	1.443
57017	116.9	-64.8341	0	0.1345	1.5625	12187	1.3	4.18707	789.085	0.0275	0.2765							W0019	0	35.297	0	0.0245	0.46
						12282	184	17.8727	3113.33	0.108	0.37							W0020	0	-3.02821	0	0.04	1.552
						12411	0	11.9404	846.667	0.0435	0.4125							W0021	184	-22.1218	440	0.384	1.388
						12484	0.2	-3.29034	1813.33	0.0395	0.645							W0023	184	5.99434	594.858	0.037	1.303
						12606	45	-23.46	372.651	0.0315	0.3655							W0024	2	17.0587	1040	0.1165	1.5125
						12860	0	1.0278	623.333	0.0385	0.439							W0025	184	3.49728	0	0.1155	0.7695
																		W0026	0	3.17997	1626.67	0.12	1.364
																		W0028	0	14.672	766.667	0.114	1.113
																		W0029	1	9.13982	0	0.1125	0.74
																		W0030	184	1.56584	1055.51	0.0855	1.0295
																		W0031	0	21.3354	1013.15	0.3585	1.378
																		W0032	0.2	-0.462165	1088.73	0.2185	1.5865
																		W0033	0	-0.0482859	1037.32	0.252	0.8865
																		W0034	0	-11.4575	1243.01	0.2585	1.583
																		W0035	0	14.8513	0	0.243	1.1495
																		W0037	184	-24.205	0	0.396	1.474
																		W0038	7.4	2.22805	0	0.205	1.6195
																		W0039	2.1	39.0633	263.333	0.3065	1.182
